# Supplementary material for: Exploring the Chemopreventive Effect of Medication on Gene Expression Linked to Colorectal Cancer: An Observational and Mendelian Randomization Analysis in Healthy Colon Mucosa
Source: Int J Mol Sci. 2024 Oct 23;25(21):11395. doi: 10.3390/ijms252111395 (PMC11547083; doi:10.3390/ijms252111395)
Supplement: Supplementary file 1 [file ijms-25-11395-s001.zip › supplementaryFiles/SupplementaryTables.xlsx]

## Sheet: Suppl Table S1
	Supplemental Table S1.Genes selected for Field-effect gene signature.
	Gene Symbol	AdjacentVSnormal	logFC_Aran_et_al	pval_Aran_et_al	logFC_Sanz-Pamplona_et_al	pval_Sanz-Pamplona_et_al
	ACTG2	UP-reg	1.81	2.16e-16	2.48	3.04e-22
	ADAMTSL3	UP-reg	1.94	6.07e-42	1.14	1.46e-16
	AHNAK2	UP-reg	1.05	8.28e-12	2.33	5.29e-28
	AMIGO2	UP-reg	1	7.27e-11	1.27	9.39e-15
	AMOTL1	UP-reg	1.16	5.53e-29	1.54	3.2e-25
	ANK2	UP-reg	1.15	9.64e-35	1.87	4.4e-33
	ANO6	UP-reg	1.25	1.17e-44	1.33	1.59e-18
	AOC3	UP-reg	1.24	2.79e-26	1.92	3.14e-25
	AQP1	UP-reg	1.22	9.69e-33	1.12	4.69e-18
	ASPN	UP-reg	1.45	3.08e-14	1.86	7.26e-24
	ATP2B4	UP-reg	1.22	1.01e-26	1.5	2.48e-20
	B3GALNT1	UP-reg	1.33	1.99e-32	1.23	2.43e-25
	BAG2	UP-reg	1.37	4.45e-21	1.91	1.12e-16
	BCHE	UP-reg	1.78	1.98e-24	1.4	9.15e-16
	BEX1	UP-reg	1.13	9.17e-18	1.61	8.42e-23
	C16orf89	UP-reg	1.69	2.86e-19	1.19	1.14e-29
	C1QTNF3	UP-reg	1.27	1.72e-13	2.1	9.18e-36
	C21orf88	UP-reg	1.35	1.49e-07	1.91	5.31e-06
	C7orf58	UP-reg	1.92	1.52e-66	1.17	1.82e-17
	CAP2	UP-reg	1.49	4.07e-26	1.6	2.65e-18
	CASQ2	UP-reg	1.83	8.44e-25	2.03	1.08e-18
	CAV1	UP-reg	1.1	1.05e-23	1.82	6.06e-32
	CCDC69	UP-reg	1.19	5.15e-39	1.02	8.32e-14
	CCDC80	UP-reg	2.31	8.81e-38	3.44	5.83e-51
	CDH13	UP-reg	1.41	7.12e-33	1.5	1.91e-20
	CES1	UP-reg	1.42	1.93e-19	1.52	3.53e-22
	CFL2	UP-reg	1.29	1.68e-29	1.63	2.28e-17
	CHRDL1	UP-reg	1.14	9.24e-16	2.58	6.66e-41
	CLEC3B	UP-reg	1.85	3.18e-26	2.43	2.55e-35
	CLU	UP-reg	1.33	6.2e-36	2.65	3.04e-31
	CNN1	UP-reg	2.07	1.15e-24	2.68	4.37e-22
	CNTN1	UP-reg	1.94	1.27e-43	1.13	1.68e-17
	COL14A1	UP-reg	1.43	3.32e-19	1.55	3.01e-35
	COL15A1	UP-reg	1.1	5.79e-18	1.09	3.72e-16
	COL1A2	UP-reg	1.26	9.28e-23	2.01	1.36e-30
	COL8A1	UP-reg	1.41	8.3e-26	1.99	6.05e-33
	CPXM2	UP-reg	1.66	1.29e-29	1.36	1.23e-14
	CTSG	UP-reg	1.41	4.03e-07	1.12	1.6e-14
	CXCL11	UP-reg	2.78	1.71e-12	1.17	1.14e-09
	CXCL12	UP-reg	1.69	2.6e-27	1.17	1.02e-25
	CYBRD1	UP-reg	1.19	2.81e-28	1.04	1.6e-19
	CYS1	UP-reg	1.68	7.09e-26	1.14	8.87e-16
	DACT3	UP-reg	1.07	4.62e-16	1.41	4.54e-18
	DCN	UP-reg	1.12	4.05e-18	1.72	3.8e-33
	DDR2	UP-reg	1.36	1.4e-21	2.16	2.92e-35
	DES	UP-reg	1.79	9.73e-18	2.55	7.4e-16
	DNAJB5	UP-reg	1.11	1.21e-12	1.38	4.14e-15
	DNER	UP-reg	1.37	1.04e-23	1.15	1.64e-16
	DPT	UP-reg	1.92	1.41e-32	2.91	1.19e-35
	DPYSL3	UP-reg	1.23	7.52e-33	1.79	7.24e-22
	ECM2	UP-reg	1.53	7.92e-22	1.82	7.11e-29
	EGR2	UP-reg	1.89	3.92e-17	2.12	1.28e-28
	EGR3	UP-reg	1.73	1.88e-08	1.85	3.6e-26
	ELAVL4	UP-reg	2.22	2.88e-33	1.81	9.48e-26
	EML1	UP-reg	1.28	2.4e-32	2.02	3.32e-28
	EPHA3	UP-reg	1.29	1.31e-22	1.1	2.25e-09
	FAM129A	UP-reg	1.25	2.59e-23	2.09	2.68e-29
	FAM70A	UP-reg	1.11	7.98e-13	1.13	1.6e-19
	FBLN2	UP-reg	1.22	9.12e-14	2.47	3.1e-50
	FBN1	UP-reg	1.19	1.13e-17	2.2	3.55e-38
	FGF13	UP-reg	1.33	8.37e-40	1.61	4.25e-24
	FIGF	UP-reg	1.8	1.89e-13	1.28	4.17e-25
	FILIP1	UP-reg	1.33	1.03e-19	1.44	1.75e-14
	FLNA	UP-reg	1.28	5.65e-21	1.94	9.9e-23
	FLNC	UP-reg	1.89	1.34e-20	1.54	9.89e-15
	FN1	UP-reg	1.36	6.45e-19	2.91	1.61e-28
	FNDC1	UP-reg	2.63	1.35e-39	1.24	5e-10
	FXYD6	UP-reg	1.09	3.92e-19	1.44	7.46e-15
	FZD7	UP-reg	1.27	4.45e-27	1.31	2.57e-19
	GAL	UP-reg	1.43	4.33e-14	4.13	7.45e-54
	GAP43	UP-reg	1.29	3.8e-18	2.47	6.82e-35
	GEM	UP-reg	1.02	2.39e-09	2.26	8.3e-29
	GLDN	UP-reg	1.67	2.03e-12	1.8	1.26e-07
	GPC6	UP-reg	1.09	2.45e-21	1.19	1.45e-19
	GPM6A	UP-reg	1.67	5.7e-22	2.05	5.53e-16
	GREM2	UP-reg	1.38	3.2e-19	1.48	1.31e-19
	GUCY1A3	UP-reg	1.72	1.04e-36	1.96	2.1e-25
	GUCY1B3	UP-reg	1.04	3.33e-23	1.94	7.7e-28
	HBEGF	UP-reg	1.22	1.12e-09	2.26	3.74e-33
	HMP19	UP-reg	1.26	6.96e-16	1.12	2.61e-24
	HSPB8	UP-reg	1.45	4.37e-18	2.56	3.3e-22
	IFI44L	UP-reg	1.23	2.33e-11	1.63	6.08e-16
	IFI6	UP-reg	1.37	1.52e-25	1.9	1.38e-16
	IFIT1	UP-reg	2.07	1.77e-52	2.15	2.73e-18
	IFIT3	UP-reg	1.56	1.25e-31	1.97	3.49e-19
	IGF2	UP-reg	1.84	4.63e-24	2.51	6e-28
	IGSF10	UP-reg	1.24	6.81e-10	1.4	3.97e-25
	IL17RD	UP-reg	1.51	1.91e-31	1.29	1.9e-19
	IL33	UP-reg	1.8	8.21e-38	1.69	5.98e-22
	IL8	UP-reg	3.51	1.3e-07	1.87	3.63e-14
	ISG15	UP-reg	2.14	6.54e-52	1.69	3.57e-16
	ISLR	UP-reg	1.18	1.21e-22	1.35	1.03e-29
	ITGA9	UP-reg	1.27	4.31e-33	1.05	1.54e-16
	ITIH5	UP-reg	1.14	2.15e-30	1.52	2.96e-23
	KCNMB1	UP-reg	1.17	2.1e-12	2.03	1.87e-16
	KCNN3	UP-reg	1.28	7.12e-18	1.28	1.31e-20
	KCTD12	UP-reg	1.29	1.72e-37	1.32	3e-17
	KLHL5	UP-reg	1.37	2.33e-44	1.07	1.75e-13
	LEPR	UP-reg	1.2	3.24e-19	1.52	2.96e-25
	LMO3	UP-reg	1.05	2.29e-10	2.01	1.99e-17
	LRRC17	UP-reg	1.34	4.14e-20	1.43	3.84e-23
	LSAMP	UP-reg	1.17	3.19e-15	1.22	1.36e-17
	MAB21L2	UP-reg	1.29	1.84e-11	1.04	1.93e-10
	MAP1A	UP-reg	1.15	8.43e-21	1.01	4.15e-16
	MASP1	UP-reg	1.02	8.89e-08	1.32	4.85e-13
	MEOX2	UP-reg	1.22	9.07e-12	1.51	4.04e-24
	MFAP5	UP-reg	1.29	1.64e-10	3.38	6.04e-45
	MGP	UP-reg	1.04	8.19e-15	4.3	5.94e-49
	MLLT11	UP-reg	1.25	6.7e-24	2.3	2.59e-34
	MORN5	UP-reg	2.22	1.59e-16	1.16	6.98e-07
	MRC2	UP-reg	1.19	1.99e-19	1.69	9.63e-43
	MSN	UP-reg	1.1	7.06e-40	1.07	1.42e-24
	MSRB3	UP-reg	1.47	3.24e-33	1.88	1.96e-22
	MXRA5	UP-reg	1.26	1.8e-10	1.16	1.57e-21
	MXRA7	UP-reg	1.11	9.64e-30	1.77	7.95e-30
	MYH11	UP-reg	2.2	1.66e-36	2.31	1.98e-21
	MYL9	UP-reg	1.77	2.3e-29	2.16	9.45e-20
	MYLK	UP-reg	1.94	2.33e-42	1.25	3.93e-19
	MYOCD	UP-reg	1.42	1.52e-22	1.71	2.6e-19
	NAP1L3	UP-reg	1.43	5.15e-39	1.31	5.81e-22
	NAP1L5	UP-reg	1.1	1.42e-32	1.66	7.5e-27
	NCS1	UP-reg	1.41	1.1e-16	1.11	1.05e-09
	NEFL	UP-reg	1.67	7.77e-22	1.81	7.61e-25
	DOWN-regR1	UP-reg	1.02	1.16e-37	1.06	7.05e-15
	NRP2	UP-reg	1.09	4.73e-21	1.06	2.15e-14
	NRXN1	UP-reg	1.32	3.08e-17	1.23	1.62e-19
	NTM	UP-reg	1.13	6.06e-13	1.43	6.63e-23
	OGN	UP-reg	2.17	2.54e-47	3.07	5.14e-46
	OLFML2A	UP-reg	1.24	2.59e-28	1.34	3.24e-21
	OLFML2B	UP-reg	1.09	3.58e-18	1.31	2.88e-21
	PALLD	UP-reg	1.08	8.11e-19	1.51	5.68e-23
	PAMR1	UP-reg	1.05	1.8e-10	1.19	2.15e-30
	PCDH7	UP-reg	1.19	1.47e-18	1.5	1.97e-23
	PCDH9	UP-reg	1.1	7.42e-20	1.31	2.69e-25
	PCDHGA10	UP-reg	1.06	4.45e-33	1.34	4.76e-39
	PCDHGB5	UP-reg	1.06	3.8e-27	1.13	9.66e-36
	PCDHGB7	UP-reg	1.07	9.21e-28	1.34	4.76e-39
	PCDHGC3	UP-reg	1.28	6.91e-38	1.13	9.66e-36
	PCOLCE2	UP-reg	1.67	6.55e-20	3.02	6.81e-39
	PCP4	UP-reg	2.74	2.89e-29	1.72	2.99e-09
	PDE1A	UP-reg	1.2	4.29e-33	1.28	2.19e-22
	PDLIM3	UP-reg	1.52	1.05e-30	1.74	2.44e-16
	PDZRN4	UP-reg	1.31	4.57e-11	1.58	1.78e-12
	PENK	UP-reg	2.55	2.5e-23	1.13	4.3e-08
	PGM5	UP-reg	1.21	2.48e-13	2.17	4e-23
	PHOX2B	UP-reg	1.49	2.3e-19	1.16	3.32e-19
	PI16	UP-reg	2.56	9.11e-27	1.86	2.85e-32
	PIRT	UP-reg	1.06	6.71e-11	1.13	1.07e-20
	PLCB1	UP-reg	1.25	5.14e-37	1.03	1.87e-09
	PLN	UP-reg	1.89	1.86e-30	3.33	8.49e-29
	PNMAL1	UP-reg	1.02	2.08e-11	1.06	1.78e-12
	POPDC2	UP-reg	1.24	1.57e-11	1.46	1.89e-09
	PPP1R12B	UP-reg	1.05	1.77e-17	1.86	7.24e-24
	PPP1R1A	UP-reg	1.15	7.35e-08	1.03	1.13e-09
	PRNP	UP-reg	1.49	3.12e-66	1.16	3.71e-22
	PRRX1	UP-reg	1.06	5.94e-11	1.99	9.13e-40
	PTGIS	UP-reg	1.02	6.15e-12	3.03	3.06e-48
	PTGS1	UP-reg	1.28	4.32e-22	1.02	1.31e-11
	PTN	UP-reg	1.51	3.84e-34	1.39	1.55e-17
	PTRF	UP-reg	1.1	1.75e-27	1.56	1.94e-29
	RAB23	UP-reg	1.42	6.29e-28	1.05	4.52e-09
	RAMP1	UP-reg	1.09	3.38e-09	1.24	5.69e-10
	RELN	UP-reg	1.59	5.91e-25	1.25	3.67e-31
	RERG	UP-reg	1.26	3.59e-36	2.11	4.57e-25
	RGS5	UP-reg	1.03	2.87e-19	1.46	2.34e-22
	RSAD2	UP-reg	2.37	1.22e-52	1.23	9.46e-07
	RSPO2	UP-reg	1.6	2.96e-12	1.12	1.53e-18
	RTN1	UP-reg	1.11	1.76e-16	1.7	2.51e-29
	S100B	UP-reg	1.04	6.25e-11	1.46	2.44e-17
	SCG2	UP-reg	2.06	9.4e-38	1.96	2.41e-18
	SCGN	UP-reg	1.12	6.85e-13	1.03	2.97e-16
	SCRG1	UP-reg	1.23	4.98e-11	1.08	2e-08
	SDPR	UP-reg	1.12	3.75e-22	2.27	3.02e-30
	SEMA3A	UP-reg	1.21	1.04e-23	1.48	3.89e-24
	SERPINE2	UP-reg	1.31	8.86e-09	1.37	1.85e-19
	SFRP1	UP-reg	1.51	5.62e-17	2.62	6.57e-48
	SFRP2	UP-reg	2.49	2.08e-28	4.79	4.3e-57
	SGCD	UP-reg	1.22	7.6e-16	1.29	5.75e-27
	SHISA3	UP-reg	2.23	3.75e-30	2.65	1.83e-35
	SLC8A1	UP-reg	1.84	6.55e-42	1.11	1.54e-12
	SLIT2	UP-reg	1.33	6.49e-35	1.34	3.28e-26
	SLIT3	UP-reg	1.72	3.65e-43	2.14	2.5e-43
	SLMAP	UP-reg	1.29	1.54e-30	1.74	7.61e-34
	SMPX	UP-reg	2.41	2.97e-21	1.3	1.45e-07
	SNAP25	UP-reg	1.21	6.17e-15	1.23	8.62e-14
	SORBS2	UP-reg	1.07	2.06e-24	1.33	2.31e-17
	SSPN	UP-reg	1.66	4.81e-70	1.33	1.9e-26
	ST6GAL2	UP-reg	1.49	2.07e-11	1.12	5.55e-06
	SULF1	UP-reg	1.81	4.74e-53	1.61	3.46e-27
	SYNM	UP-reg	1.94	4.87e-24	2.72	2.27e-20
	SYNPO2	UP-reg	1.42	4.48e-18	2.68	1.27e-22
	SYT1	UP-reg	1.65	2.72e-33	1.74	9.27e-27
	SYT11	UP-reg	1.03	2.96e-34	1.3	2.58e-29
	TAC1	UP-reg	1.85	1.38e-25	2.96	4.53e-35
	TACR2	UP-reg	1.29	1.31e-08	1.12	1.34e-08
	TAGLN	UP-reg	1.64	1.05e-24	2.31	7.87e-27
	TCEAL2	UP-reg	1.24	6.98e-14	1.66	4.7e-17
	TCEAL7	UP-reg	1.28	1.45e-42	1.42	1.97e-19
	THBS2	UP-reg	1.02	2.98e-09	2.4	2.16e-35
	THBS4	UP-reg	2.3	3.92e-28	1.51	4.35e-10
	THY1	UP-reg	1.2	1.5e-11	1.47	7.02e-28
	TNXB	UP-reg	1.36	2.14e-21	2.84	6.93e-50
	TPM2	UP-reg	1.48	3.34e-22	2.42	3.74e-22
	TSPAN18	UP-reg	1.2	1.95e-20	1.29	4.16e-17
	TSPAN2	UP-reg	1.57	3.65e-32	1.57	6.85e-16
	TUBA1A	UP-reg	1.3	3.57e-30	1.62	6.85e-26
	TUBB2B	UP-reg	1.01	1.36e-15	1.2	2.3e-22
	TUBB3	UP-reg	1.27	1.37e-18	1.34	4.17e-27
	VIP	UP-reg	1.83	4.09e-22	4.87	2.31e-51
	WFDC1	UP-reg	1.04	8.18e-10	1.16	1.02e-14
	ZAK	UP-reg	1.14	1.01e-19	1.54	2.4e-19
	C1orf63	DOWN-reg	-2.64	2.08e-104	-1.17	1.15e-25
	CELA3A	DOWN-reg	-4.36	2.95e-17	-1.85	1.79e-12
	CELA3B	DOWN-reg	-3.7	1.06e-15	-1.85	1.79e-12
	FAM55B	DOWN-reg	-1.45	1.8e-09	-1.14	1.15e-20
	GRAMD1C	DOWN-reg	-1.02	7.67e-13	-1.04	1.53e-20
	HOXB6	DOWN-reg	-1.19	1.08e-25	-1.12	2.63e-15
	KLK1	DOWN-reg	-1.72	1.33e-08	-1.15	2.39e-15
	LRRC31	DOWN-reg	-1.95	7.36e-08	-1.12	7.72e-26
	NR1H4	DOWN-reg	-2.09	4.92e-11	-1.25	4.15e-06
	SLC23A3	DOWN-reg	-1.22	5.83e-13	-1.33	3.69e-11
	SLC4A10	DOWN-reg	-1.25	1.09e-11	-1.71	7.11e-17

## Sheet: Suppl Table S2
	Supplemental Table S2. Field-effect gene signature enrichment analysis based on Reactome
	ID	Description	GeneRatio	BgRatio	pvalue	p.adjust	geneID
	R-HSA-1474244	Extracellular matrix organization	15/113	301/10554	6.91414e-07	0.000263429	ASPN/COL14A1/COL15A1/COL1A2/COL8A1/CTSG/DCN/DDR2/FBLN2/FBN1/FN1/ITGA9/MFAP5/NRXN1/TNXB
	R-HSA-397014	Muscle contraction	12/113	206/10554	1.94795e-06	0.000371085	ACTG2/ATP2B4/CASQ2/DES/FGF13/FXYD6/MYH11/MYL9/MYLK/PLN/SLC8A1/TPM2
	R-HSA-5627123	RHO GTPases activate PAKs	5/113	24/10554	4.65158e-06	0.00059075	FLNA/MYH11/MYL9/MYLK/PPP1R12B
	R-HSA-373760	L1CAM interactions	8/113	117/10554	3.48388e-05	0.00325344	ANK2/CNTN1/ITGA9/MSN/NRP2/TUBA1A/TUBB2B/TUBB3
	R-HSA-445355	Smooth Muscle Contraction	5/113	37/10554	4.2696e-05	0.00325344	ACTG2/MYH11/MYL9/MYLK/TPM2
	R-HSA-1474228	Degradation of the extracellular matrix	8/113	140/10554	0.000124451	0.00790266	COL14A1/COL15A1/COL1A2/COL8A1/CTSG/DCN/FBN1/FN1
	R-HSA-3000178	ECM proteoglycans	6/113	76/10554	0.000156738	0.00853103	ASPN/COL1A2/DCN/FN1/ITGA9/TNXB
	* ID: Reactome ID. Description: Pathway description. GeneRation: genes in pathway/genes out pathway in gene signature. BgRation: genes in pathway/genes out pathway in gene universe.

## Sheet: Suppl Table S3
	Supplemental Table S3. Summary of observational parameters for BarcUVa-Seq dataset
	Clinical parameters
		All sample			Sex							A02AD03							A02BC01							A06A							A10BA02							A12A							A12AA
					Female			Male				No			Yes				No			Yes				No			Yes				No			Yes				No			Yes				No
	Continuous parameters	N	Mean	Stdev	N	Mean	Stdev	N	Mean	Stdev	P	N	Mean	Stdev	N	Mean	Stdev	P	N	Mean	Stdev	N	Mean	Stdev	P	N	Mean	Stdev	N	Mean	Stdev	P	N	Mean	Stdev	N	Mean	Stdev	P	N	Mean	Stdev	N	Mean	Stdev	P	N	Mean	Stdev
	Age	428	59.93	6.77	273	60.13	6.68	155	59.59	6.93	0.43	383	60.23	6.36	16	57.50	6.29	0.09	277	59.55	6.31	122	61.43	6.34	6.14E-03	377	60.19	6.41	22	59.00	5.58	0.38	366	60.04	6.38	33	61.06	6.30	0.33	353	59.60	6.30	46	64.15	5.45	7.55E-06	376	59.91	6.33
	BMI	393	27.50	4.24	245	27.27	4.54	148	27.89	3.68	0.16	367	27.47	4.18	15	28.25	5.44	0.41	266	26.94	4.08	116	28.81	4.32	2.07E-04	360	27.46	4.10	22	28.23	6.08	0.33	350	27.43	4.23	32	28.31	4.20	0.35	340	27.62	4.31	42	26.58	3.43	0.09	359	27.58	4.30
	METS	338	30.39	26.82	209	26.01	23.64	129	37.49	30.05	1.15E-04	318	30.46	26.80	15	23.53	28.10	0.45	232	30.28	25.87	101	29.84	29.12	0.50	312	30.40	25.92	21	26.39	38.88	0.72	304	29.77	27.30	29	34.05	21.62	0.71	294	30.73	27.96	39	25.74	15.88	0.31	313	30.50	27.38
	Categorical parameters	N	No	Yes	N	% No	% Yes	N	% No	% Yes	P	N	% No	% Yes	N	% No	% Yes	P	N	% No	% Yes	N	% No	% Yes	P	N	% No	% Yes	N	% No	% Yes	P	N	% No	% Yes	N	% No	% Yes	P	N	% No	% Yes	N	% No	% Yes	P	N	% No	% Yes
	Sex (male)	428	273	155								383	0.64	0.36	16	0.63	0.38	0.98	277	0.65	0.35	122	0.62	0.38	0.55	377	0.64	0.36	22	0.68	0.32	0.64	366	0.65	0.35	33	0.52	0.48	0.11	353	0.60	0.40	46	0.93	0.07	2.37E-04	376	0.62	0.38
	Smoking (current)	409	353	56	261	0.85	0.15	148	0.84	0.16	0.39	382	0.87	0.13	16	0.88	0.13	0.61	276	0.86	0.14	122	0.89	0.11	0.94	376	0.87	0.13	22	0.86	0.14	0.92	365	0.86	0.14	33	0.94	0.06	0.30	352	0.86	0.14	46	0.96	0.04	0.23	375	0.86	0.14
	Drinking	406	213	193	259	0.70	0.30	147	0.21	0.79	2.00E-18	379	0.53	0.47	16	0.25	0.75	0.04	274	0.53	0.47	121	0.51	0.49	0.52	373	0.53	0.47	22	0.36	0.64	0.07	363	0.52	0.48	32	0.59	0.41	0.11	350	0.49	0.51	45	0.73	0.27	0.77	372	0.51	0.49
	Moderate drinking	310	213	97	219	0.83	0.17	91	0.33	0.67	2.90E-14	295	0.68	0.32	7	0.57	0.43	0.54	211	0.68	0.32	91	0.68	0.32	0.74	286	0.69	0.31	16	0.50	0.50	0.25	278	0.67	0.33	24	0.79	0.21	0.08	261	0.66	0.34	41	0.80	0.20	0.92	280	0.68	0.33
	Heavy drinking	309	213	96	221	0.82	0.18	88	0.34	0.66	4.02E-13	286	0.71	0.29	13	0.31	0.69	0.02	207	0.70	0.30	92	0.67	0.33	0.63	285	0.69	0.31	14	0.57	0.43	0.08	272	0.69	0.31	27	0.70	0.30	0.29	262	0.66	0.34	37	0.89	0.11	0.31	281	0.67	0.33
	Clinical outcomes
	Heartburn	405	324	81	260	0.79	0.21	145	0.77	0.23	0.45	378	0.83	0.17	16	0.13	0.88	3.10E-06	272	0.90	0.10	122	0.58	0.42	5.27E-12	372	0.80	0.20	22	0.82	0.18	0.84	361	0.80	0.20	33	0.82	0.18	0.84	349	0.81	0.19	45	0.76	0.24	0.52	371	0.81	0.19
	Ulcer	409	392	17	261	0.97	0.03	148	0.89	0.11	0.05	382	0.97	0.03	16	0.88	0.13	0.09	276	0.98	0.02	122	0.92	0.08	4.49E-03	376	0.97	0.03	22	0.91	0.09	0.18	365	0.96	0.04	33	0.97	0.03	0.72	352	0.96	0.04	46	0.98	0.02	0.86	375	0.96	0.04
	Hiatal hernia	409	373	36	261	0.91	0.09	148	0.87	0.13	0.99	382	0.91	0.09	16	0.94	0.06	0.77	276	0.95	0.05	122	0.83	0.17	1.26E-04	376	0.91	0.09	22	0.91	0.09	0.91	365	0.91	0.09	33	0.97	0.03	0.26	352	0.91	0.09	46	0.93	0.07	0.50	375	0.91	0.09
	Helicobacter pylori	409	395	14	261	0.97	0.03	148	0.92	0.08	0.94	382	0.97	0.03	16	0.94	0.06	0.63	276	0.99	0.01	122	0.92	0.08	1.47E-03	376	0.97	0.03	22	0.82	0.18	1.30E-03	365	0.96	0.04	33	1.00	0.00	0.99	352	0.97	0.03	46	0.93	0.07	0.13	375	0.97	0.03
	Irregular bowel rithm	408	351	57	260	0.83	0.17	148	0.87	0.13	0.02	381	0.87	0.13	16	0.81	0.19	0.57	275	0.87	0.13	122	0.86	0.14	0.78	375	0.88	0.12	22	0.59	0.41	5.73E-04	364	0.87	0.13	33	0.82	0.18	0.29	352	0.88	0.12	45	0.76	0.24	0.06	374	0.87	0.13
	Constipation	428	390	38	273	0.89	0.11	155	0.95	0.05	0.04	383	0.91	0.09	16	0.81	0.19	0.33	277	0.90	0.10	122	0.91	0.09	0.85	377	0.93	0.07	22	0.50	0.50	1.10E-07	366	0.90	0.10	33	0.91	0.09	0.83	353	0.91	0.09	46	0.85	0.15	0.07	376	0.91	0.09
	Osteoporosis	409	365	44	261	0.84	0.16	148	0.94	0.06	2.76E-04	382	0.89	0.11	16	0.94	0.06	0.85	276	0.92	0.08	122	0.84	0.16	0.03	376	0.90	0.10	22	0.77	0.23	0.04	365	0.90	0.10	33	0.88	0.12	0.67	352	0.98	0.02	46	0.24	0.76	2.77E-18	375	0.93	0.07
	Diabetes	409	361	48	261	0.90	0.10	148	0.81	0.19	0.13	382	0.88	0.12	16	1.00	0.00	0.99	276	0.91	0.09	122	0.81	0.19	7.88E-03	376	0.88	0.12	22	0.91	0.09	0.74	365	0.96	0.04	33	0.00	1.00	<1.00E-99	352	0.89	0.11	46	0.85	0.15	0.38	375	0.89	0.11
	Circulatory diseases	406	372	34	261	0.94	0.06	145	0.82	0.18	0.02	379	0.92	0.08	16	1.00	0.00	0.99	273	0.95	0.05	122	0.86	0.14	0.01	373	0.92	0.08	22	0.86	0.14	0.25	362	0.93	0.07	33	0.85	0.15	0.22	349	0.91	0.09	46	0.98	0.02	0.17	372	0.92	0.08
	Anemia	408	385	23	260	0.93	0.07	148	0.92	0.08	0.14	381	0.95	0.05	16	0.88	0.13	0.26	275	0.96	0.04	122	0.92	0.08	0.09	375	0.95	0.05	22	0.86	0.14	0.12	364	0.95	0.05	33	0.88	0.12	0.05	351	0.95	0.05	46	0.93	0.07	0.89	374	0.95	0.05
	Hypertension	408	258	150	260	0.67	0.33	148	0.55	0.45	0.04	381	0.63	0.37	16	0.81	0.19	0.24	276	0.69	0.31	121	0.52	0.48	7.10E-03	375	0.64	0.36	22	0.64	0.36	0.77	365	0.67	0.33	32	0.31	0.69	3.74E-04	351	0.64	0.36	46	0.65	0.35	0.42	374	0.63	0.37
	Cholesterol	409	253	156	261	0.64	0.36	148	0.56	0.44	0.27	382	0.61	0.39	16	0.81	0.19	0.16	276	0.64	0.36	122	0.56	0.44	0.21	376	0.61	0.39	22	0.68	0.32	0.62	365	0.64	0.36	33	0.36	0.64	4.21E-03	352	0.62	0.38	46	0.61	0.39	0.74	375	0.62	0.38
	Arthritis	408	318	90	261	0.74	0.26	147	0.80	0.20	0.03	381	0.78	0.22	16	0.75	0.25	0.49	275	0.83	0.17	122	0.67	0.33	3.62E-03	375	0.78	0.22	22	0.73	0.27	0.44	364	0.79	0.21	33	0.70	0.30	0.24	351	0.80	0.20	46	0.63	0.37	0.28	374	0.79	0.21
	Thyroid disease	407	380	27	260	0.90	0.10	147	0.95	0.05	0.98	380	0.93	0.07	16	0.88	0.13	0.38	274	0.92	0.08	122	0.95	0.05	0.40	374	0.93	0.07	22	0.91	0.09	0.74	363	0.94	0.06	33	0.88	0.12	0.08	350	0.94	0.06	46	0.89	0.11	0.65	373	0.93	0.07
	Gout disease	408	388	20	261	0.98	0.02	147	0.85	0.15	5.84E-04	381	0.96	0.04	16	0.94	0.06	0.66	275	0.98	0.02	122	0.89	0.11	1.19E-03	375	0.95	0.05	22	0.95	0.05	0.83	364	0.96	0.04	33	0.88	0.12	0.09	351	0.95	0.05	46	0.98	0.02	0.76	374	0.95	0.05
	Depression	408	313	95	260	0.72	0.28	148	0.82	0.18	1.66E-03	381	0.76	0.24	16	0.94	0.06	0.17	275	0.81	0.19	122	0.67	0.33	7.74E-03	376	0.77	0.23	21	0.71	0.29	0.52	364	0.77	0.23	33	0.70	0.30	0.26	352	0.78	0.22	45	0.62	0.38	0.37	375	0.78	0.22
	Migraine	408	392	16	261	0.95	0.05	147	0.92	0.08	0.31	381	0.96	0.04	16	0.94	0.06	0.81	275	0.97	0.03	122	0.93	0.07	0.01	375	0.96	0.04	22	0.91	0.09	0.27	364	0.96	0.04	33	1.00	0.00	0.99	351	0.97	0.03	46	0.91	0.09	0.03	374	0.97	0.03
	Chronic obstructive pulmonary disease	409	377	32	261	0.92	0.08	148	0.88	0.12	0.90	382	0.93	0.07	16	0.94	0.06	0.95	276	0.96	0.04	122	0.85	0.15	1.18E-03	376	0.93	0.07	22	0.95	0.05	0.70	365	0.93	0.07	33	0.88	0.12	0.33	352	0.94	0.06	46	0.85	0.15	0.15	375	0.93	0.07
	Cancer	409	394	15	261	0.96	0.04	148	0.92	0.08	0.86	382	0.96	0.04	16	1.00	0.00	0.99	276	0.97	0.03	122	0.95	0.05	0.57	376	0.96	0.04	22	0.95	0.05	0.77	365	0.97	0.03	33	0.88	0.12	0.02	352	0.97	0.03	46	0.93	0.07	0.56	375	0.97	0.03
	Renal lithiasis	407	390	17	260	0.97	0.03	147	0.88	0.12	0.06	380	0.96	0.04	16	0.88	0.13	0.10	274	0.97	0.03	122	0.94	0.06	0.27	374	0.97	0.03	22	0.86	0.14	0.03	363	0.96	0.04	33	0.97	0.03	0.67	350	0.96	0.04	46	0.96	0.04	0.55	373	0.96	0.04
	Bladder stones	408	398	10	260	0.98	0.02	148	0.92	0.08	0.37	381	0.98	0.02	16	0.94	0.06	0.36	276	0.97	0.03	121	0.98	0.02	0.96	375	0.98	0.02	22	0.91	0.09	0.06	365	0.97	0.03	32	1.00	0.00	0.99	351	0.97	0.03	46	0.98	0.02	0.95	374	0.98	0.02
	Medication intake
	A02AD03: Amalgamate	399	383	16	255	0.96	0.04	144	0.96	0.04	0.98
	A02BC01: Omeoprazol	399	277	122	255	0.70	0.30	144	0.68	0.32	0.55
	A06A: Drugs for constipation	399	377	22	255	0.94	0.06	144	0.95	0.05	0.64
	A10BA02: Metformin	399	366	33	255	0.93	0.07	144	0.89	0.11	0.11
	A12A: Calcium	399	353	46	255	0.83	0.17	144	0.98	0.02	2.37E-04
	A12AA: Calcium	399	376	23	255	0.92	0.08	144	0.99	0.01	0.02
	A12AX: Calcium, combinations with vitamin D and/or other drugs	399	376	23	255	0.91	0.09	144	0.99	0.01	0.01
	B01AC06: Acetylsalicylic acid	399	366	33	255	0.95	0.05	144	0.87	0.13	4.33E-03
	C03AA03: Hydrochlorothiazide	399	375	24	255	0.93	0.07	144	0.96	0.04	0.26
	C07AB: Beta blocking agents, selective	399	366	33	255	0.92	0.08	144	0.92	0.08	0.87
	C07AB03: Atenolol	399	389	10	255	0.98	0.02	144	0.97	0.03	0.32
	C07AB07: Bisoprolol	399	376	23	255	0.94	0.06	144	0.95	0.05	0.63
	C08CA01: Amlodipine	399	375	24	255	0.96	0.04	144	0.91	0.09	0.05
	C09AA02: Enalapril	399	362	37	255	0.93	0.07	144	0.86	0.14	0.02
	C09CA: Angiotensin II antagonists, plain	399	368	31	255	0.93	0.07	144	0.92	0.08	0.73
	C09CA01: Losartan	399	384	15	255	0.96	0.04	144	0.97	0.03	0.86
	C09CA03: Valsartan	399	387	12	255	0.97	0.03	144	0.97	0.03	0.84
	C10AA: HMG CoA reductase inhibitors	399	293	106	255	0.75	0.25	144	0.71	0.29	0.30
	C10AA01: Simvastatin	399	317	82	255	0.80	0.20	144	0.79	0.21	0.84
	C10AA05: Atorvastatin	399	385	14	255	0.98	0.02	144	0.93	0.07	0.01
	H02AB: Glucocorticoids	399	388	11	255	0.98	0.02	144	0.97	0.03	0.49
	H03AA01: Levothyroxine sodium	399	378	21	255	0.92	0.08	144	1.00	0.00	1.99E-03
	M01A: Antiinflammatory and antirheumatic products, non-steroids	399	282	117	255	0.68	0.32	144	0.76	0.24	0.11
	M01AB05: Diclofenac	399	380	19	255	0.96	0.04	144	0.93	0.07	0.14
	M01AE01: Ibuprofen	399	324	75	255	0.78	0.22	144	0.86	0.14	0.06
	M04AA01: Allopurinol	399	386	13	255	0.99	0.01	144	0.92	0.08	1.89E-03
	N02BE01: Paracetamol	399	336	63	255	0.80	0.20	144	0.92	0.08	4.30E-03
	N05BA: Benzodiazepine derivatives	399	351	48	255	0.86	0.14	144	0.91	0.09	0.20
	N05BA01: Diazepam	399	385	14	255	0.95	0.05	144	0.99	0.01	0.10
	N05BA06: Lorazepam	399	375	24	255	0.94	0.06	144	0.94	0.06	0.86
	N06A: Antidepressants	399	344	55	255	0.82	0.18	144	0.94	0.06	1.88E-03
	N06AA: Non-selective monoamine reuptake inhibitors	399	389	10	255	0.96	0.04	144	0.99	0.01	0.12
	N06AA09: Amitriptyline	399	390	9	255	0.97	0.03	144	0.99	0.01	0.15
	N06AB: Selective serotonin reuptake inhibitors	399	368	31	255	0.89	0.11	144	0.97	0.03	8.84E-03
	N06AB03: Fluoxetine	399	394	5	255	0.98	0.02	144	1.00	0.00	0.98
	N06AB04: Citalopram	399	390	9	255	0.97	0.03	144	0.99	0.01	0.12
	N06AB05: Paroxetine	399	388	11	255	0.96	0.04	144	0.99	0.01	0.10
	N06AB06: Sertraline	399	393	6	255	0.98	0.02	144	0.99	0.01	0.38
	N06AX: Other antidepressants	399	379	20	255	0.95	0.05	144	0.96	0.04	0.61
	R03: Drugs for obstructive airway diseases	399	376	23	255	0.94	0.06	144	0.94	0.06	1.00
	R03A: Adrenergics, inhalants	399	383	16	255	0.95	0.05	144	0.97	0.03	0.40
	R03B: Other drugs for obstructive airway diseases, inhalants	399	387	12	255	0.97	0.03	144	0.97	0.03	0.60
[truncated: 256 more columns]

## Sheet: Suppl Table S4
	Supplemental Table S4. Reactome Enrichment Analysis A10BA02
	ID	Description	GeneRatio	BgRatio	pvalue	p.adjust	Count	Gene_Symbol
	R-HSA-1428517	The citric acid (TCA) cycle and respiratory electron transport	63/1541	174/10554	8.45e-13	1.08e-09	63	COX6A1/UQCRC2/ACO2/SDHA/SDHB/HAGH/SUCLG1/NDUFB8/NDUFB9/COX6B1/NDUFA7/NDUFS3/UQCRC1/ETFA/PDHA1/UQCRQ/COX7B/ATP5PD/NDUFB2/UQCRFS1/ATP5F1C/NDUFS2/NDUFS4/NDUFB10/COX14/COX4I1/ATP5F1A/NDUFV2/COX5B/ETFDH/SUCLA2/ATP5F1B/NDUFA6/NDUFA9/MDH2/COX7C/FH/ETFB/NDUFA3/NDUFB1/CYC1/IDH3G/NDUFB3/PDP2/NDUFS1/COX8A/NDUFA1/TACO1/VDAC1/UQCR10/NNT/ATP5PO/COX5A/COX20/ATP5F1E/MPC1/PDHB/NDUFV1/ATP5ME/PDP1/UQCR11/ATP5MC3/PD…
	R-HSA-163200	Respiratory electron transport, ATP synthesis by chemiosmotic coupling, and heat production by uncoupling proteins.	48/1541	123/10554	2.12e-11	1.35e-08	48	COX6A1/UQCRC2/SDHA/SDHB/NDUFB8/NDUFB9/COX6B1/NDUFA7/NDUFS3/UQCRC1/ETFA/UQCRQ/COX7B/ATP5PD/NDUFB2/UQCRFS1/ATP5F1C/NDUFS2/NDUFS4/NDUFB10/COX14/COX4I1/ATP5F1A/NDUFV2/COX5B/ETFDH/ATP5F1B/NDUFA6/NDUFA9/COX7C/ETFB/NDUFA3/NDUFB1/CYC1/NDUFB3/NDUFS1/COX8A/NDUFA1/TACO1/UQCR10/ATP5PO/COX5A/COX20/ATP5F1E/NDUFV1/ATP5ME/UQCR11/ATP5MC3
	R-HSA-611105	Respiratory electron transport	40/1541	100/10554	4.15e-10	1.77e-07	40	COX6A1/UQCRC2/SDHA/SDHB/NDUFB8/NDUFB9/COX6B1/NDUFA7/NDUFS3/UQCRC1/ETFA/UQCRQ/COX7B/NDUFB2/UQCRFS1/NDUFS2/NDUFS4/NDUFB10/COX14/COX4I1/NDUFV2/COX5B/ETFDH/NDUFA6/NDUFA9/COX7C/ETFB/NDUFA3/NDUFB1/CYC1/NDUFB3/NDUFS1/COX8A/NDUFA1/TACO1/UQCR10/COX5A/COX20/NDUFV1/UQCR11
	R-HSA-191273	Cholesterol biosynthesis	17/1541	25/10554	1.93e-09	6.17e-07	17	CYP51A1/FDFT1/DHCR24/FDPS/HMGCR/SC5D/ACAT2/EBP/IDI1/MVK/DHCR7/MSMO1/HMGCS1/SQLE/LSS/TM7SF2/MVD
	R-HSA-1474244	Extracellular matrix organization	79/1541	301/10554	6.26e-08	1.6e-05	79	CTSV/A2M/COL4A5/CAPN2/THBS1/MMP2/SDC2/ADAMTS3/JAM3/BMP4/LAMA4/LAMC1/CAPN9/FGF2/ADAM15/COL21A1/EMILIN3/NCAM1/CAPN8/VCAN/FURIN/COL15A1/CDH1/ITGA1/ITGA4/FBLN1/CAPN5/COL3A1/PXDN/CEACAM6/NRXN1/COL4A6/SPARC/FN1/MUSK/FBN1/ICAM1/DCN/COL14A1/MMP25/F11R/CD44/CD47/DMD/LAMC2/JAM2/NID1/DDR2/ITGA3/COL5A1/BMP1/P4HB/ITGA5/ADAMTS9/EFEMP2/SDC1/CASP3/MFAP4/COLGALT2/VCAM1/COL28A1/LAMC3/ITGB5/COL17A1/ITGAL/LOXL2/EMIL…
	R-HSA-8978868	Fatty acid metabolism	47/1541	177/10554	2.1e-05	0.004477	47	ACSL1/PECR/CYP4F2/ALDH3A2/DECR1/SCP2/PHYH/ACLY/ECHS1/ACBD4/AKR1C3/ACADM/HADHA/ACSL5/CYP2J2/PTGS2/ACADVL/CPT2/ECI2/EPHX2/SLC25A1/ACAA1/DBI/ACSL4/ACSF2/PCCA/SCD5/EHHADH/HACD4/PPT1/SCD/HSD17B4/GGT5/ACOX3/PCCB/ALOX15B/ACACA/HADHB/MCAT/PRXL2B/ACSL6/PRKAG2/ACSL3/FAAH2/HADH/CRAT/MUT
	R-HSA-2426168	Activation of gene expression by SREBF (SREBP)	17/1541	42/10554	3.82e-05	0.006977	17	CYP51A1/FDFT1/FDPS/HMGCR/SC5D/IDI1/MVK/DHCR7/HMGCS1/SQLE/LSS/SREBF2/SCD/TM7SF2/MVD/ACACA/PPARA
	R-HSA-71387	Metabolism of carbohydrates	64/1541	275/10554	7.1e-05	0.009914	64	SLC35D2/GPC6/PPP2R5D/PCK1/DSE/GALE/CHP1/SDC2/ST3GAL1/UGP2/VCAN/NDST1/CHPF2/PHKB/GLYCTK/AKR1A1/SLC37A1/HAS2/PCK2/GYG2/TKT/SLC25A1/AKR1B1/GAPDH/PC/HS3ST3B1/CHSY3/CRYL1/GUSB/CHSY1/TALDO1/B4GALT4/PFKFB4/MDH2/DCN/CSGALNACT2/SEH1L/HS3ST1/ST3GAL6/DSEL/OGN/CD44/ALDOC/HEXB/PGP/CHST14/DCXR/CHST11/MDH1/SDC1/B3GNT7/SLC25A13/PPP2R1B/PHKG2/PFKFB2/SDC3/EXT2/PAPSS2/B4GAT1/CEMIP/AGL/PRELP/UST/NUP160
	R-HSA-8957322	Metabolism of steroids	40/1541	150/10554	7.63e-05	0.009914	40	CYP51A1/FDFT1/DHCR24/OSBPL9/OSBPL2/FDPS/HMGCR/SCP2/SC5D/ACAT2/EBP/CYP7B1/AKR1C3/IDI1/MVK/DHCR7/FDXR/MSMO1/HMGCS1/TSPOAP1/OSBPL7/AKR1B1/HSD11B2/SCAP/SQLE/CH25H/LSS/INSIG1/SREBF2/ABCC3/SCD/HSD17B4/TM7SF2/MVD/STARD4/ACACA/VDR/AKR1C1/PPARA/STARD5
	R-HSA-373755	Semaphorin interactions	22/1541	65/10554	7.76e-05	0.009914	22	RHOC/NRP1/SEMA3A/ITGA1/FYN/PLXNA4/PAK1/MYL12B/ARHGEF11/CFL1/PTPRC/RHOA/MYL9/SEMA4D/PLXNC1/ERBB2/DPYSL3/MYL12A/SEMA6D/MYL6/TYROBP/ARHGEF12
	R-HSA-196854	Metabolism of vitamins and cofactors	47/1541	189/10554	0.000122	0.014215	47	ENPP3/MTR/RBP2/GPC6/SLC23A2/COQ9/SDC2/NADK/AKR1C3/AKR1B10/PTGS2/RBP4/NAXE/APOC2/NMNAT3/IDH1/ENPP1/PC/RDH11/PDZD11/PRSS3/BTD/PCCA/PPCS/NADSYN1/PARP8/PARP6/UBIAD1/VNN2/RETSAT/SLC25A32/COQ7/SDC1/MOCOS/LPL/LRP12/PCCB/ACACA/NAXD/PDSS2/SDC3/COQ5/PANK1/AKR1C1/TPK1/LDLR/MUT
	R-HSA-1630316	Glycosaminoglycan metabolism	34/1541	124/10554	0.000143	0.015251	34	SLC35D2/GPC6/DSE/CHP1/SDC2/ST3GAL1/VCAN/NDST1/CHPF2/HAS2/HS3ST3B1/CHSY3/GUSB/CHSY1/B4GALT4/DCN/CSGALNACT2/HS3ST1/ST3GAL6/DSEL/OGN/CD44/HEXB/CHST14/CHST11/SDC1/B3GNT7/SDC3/EXT2/PAPSS2/B4GAT1/CEMIP/PRELP/UST
	R-HSA-3000171	Non-integrin membrane-ECM interactions	20/1541	59/10554	0.000159	0.015571	20	COL4A5/THBS1/SDC2/LAMA4/LAMC1/FGF2/COL3A1/NRXN1/COL4A6/FN1/DMD/LAMC2/DDR2/COL5A1/SDC1/LAMC3/ITGB5/SDC3/COL5A2/COL4A1
	R-HSA-1655829	Regulation of cholesterol biosynthesis by SREBP (SREBF)	19/1541	55/10554	0.000173	0.015802	19	CYP51A1/FDFT1/FDPS/HMGCR/SC5D/IDI1/MVK/DHCR7/HMGCS1/SCAP/SQLE/LSS/INSIG1/SREBF2/SCD/TM7SF2/MVD/ACACA/PPARA
	R-HSA-416572	Sema4D induced cell migration and growth-cone collapse	10/1541	21/10554	0.000323	0.024583	10	RHOC/MYL12B/ARHGEF11/RHOA/MYL9/SEMA4D/ERBB2/MYL12A/MYL6/ARHGEF12
	R-HSA-445144	Signal transduction by L1	10/1541	21/10554	0.000323	0.024583	10	MAPK3/NRP1/NCAM1/MAP2K1/MAP2K2/L1CAM/PAK1/MAPK1/ITGA5/CSNK2A1
	R-HSA-216083	Integrin cell surface interactions	25/1541	85/10554	0.000331	0.024583	25	COL4A5/THBS1/JAM3/CDH1/ITGA1/ITGA4/COL3A1/COL4A6/FN1/FBN1/ICAM1/F11R/CD44/CD47/JAM2/ITGA3/COL5A1/ITGA5/VCAM1/ITGB5/ITGAL/ITGB8/COL5A2/COL4A1/ITGA10
	R-HSA-418346	Platelet homeostasis	26/1541	90/10554	0.000347	0.024583	26	PAFAH2/GNB4/PPP2R5D/KCNMB4/GNG2/P2RX4/PDE1A/GNGT2/GUCY1A2/MAPK14/ITPR3/STIM1/PPP2R5A/SLC8A1/ITPR1/ATP2B1/ATP2A3/GNG11/PPP2R1B/GUCY1A1/GUCY1B1/MRVI1/FGR/SLC8A3/TRPC6/PPP2R5B
	R-HSA-418990	Adherens junctions interactions	13/1541	33/10554	0.000428	0.028744	13	CDH11/CDH17/PVR/CADM1/CDH1/CADM2/ANG/CDH2/CTNNA1/NECTIN2/CADM3/CTNND1/CTNNB1
	R-HSA-6806667	Metabolism of fat-soluble vitamins	16/1541	47/10554	0.000668	0.042643	16	RBP2/GPC6/SDC2/AKR1C3/AKR1B10/RBP4/APOC2/RDH11/UBIAD1/RETSAT/SDC1/LPL/LRP12/SDC3/AKR1C1/LDLR
	R-HSA-975634	Retinoid metabolism and transport	15/1541	43/10554	0.00073	0.044368	15	RBP2/GPC6/SDC2/AKR1C3/AKR1B10/RBP4/APOC2/RDH11/RETSAT/SDC1/LPL/LRP12/SDC3/AKR1C1/LDLR

## Sheet: Suppl Table S5
	Supplemental Table S5. Genetic drug proxies analysis
										Barcuva						GTEx transverse				CEDAR transverse
	Medication	Action	Gene	RSID	chr	pos	RA	AA	MA	MAF	Beta	Se	Pval	R2	Fstat	MAF	Beta	Se	Pval	MAF	Beta	Se	Pval
	A02BC01: Omeprazole	Inhibitor	ATP4A	-
	A10BA02: Metformin	Inhibitor	ETFDH	rs4691469	4	159125242	T	C	C	0.24	-0.12	0.05	0.01	0.01	2.23
		Inducer	PRKAB1	rs17485664	12	120043595	T	C	C	0.03	1.44	0.12	8.66E-30	0.14	70.31	0.05	0.31	0.05	5.73E-10	0.07	0.67	0.12	1.20E-07
	A12A: Calcium	Ligand	CACNA1C	rs78155648	12	2376292	G	A	A	0.04	1.20	0.14	1.39E-16	0.10	48.74	0.06	0.15	0.04	1.80E-04	0.05			>0.01
		Agonist	ATP2C1	rs112703671	3	130613634	G	C	G	0.07	0.51	0.07	5.01E-12	0.03	14.46	0.05	0.28	0.07	3.06E-05	0.07			>0.01
	A12AA01: Calcium phosphate	Agonist	CASR	rs13078939	3	121922222	G	C	G	0.19	0.57	0.07	3.73E-14	0.10	48.84	0.19			>0.01	0.20			>0.01
	B01AC06: AcetylSalicylic acid	Inhibitor	PTGS2	rs150607563	1	187166005	C	T	C	0.04	-0.64	0.17	1.64E-04	0.03	12.48	0.03			>0.01	0.03			>0.01
		Inhibitor	PTGS1	rs115535482	9	124708722	A	G	A	0.01	-0.79	0.21	1.32E-04	0.02	7.27					0.002			>0.01
	C03AA03: Hydrochlorothiazide	Inhibitor	KCNMA1	rs11002108	10	79043417	A	G	G	0.29	-0.26	0.07	7.38E-05	0.03	13.14	0.29			>0.01	0.32			>0.01
		Inhibitor	SLC12A3	rs9927884	16	56832302	C	T	T	0.14	-0.35	0.08	2.04E-05	0.03	13.29	0.14			>0.01	0.12			>0.01
	C07AA07: Bisoprolol	Antagonist	ADRB1	rs68122733	10	115831533	A	G	G	0.15	-0.28	0.07	1.33E-04	0.02	9.26	0.15			>0.01	0.16			>0.01
	C08CA01: Amlodipine	Inhibitor	CACNA1C	rs78155648	12	2376292	A	G	A	0.04	-1.20	0.14	1.39E-16	0.10	48.74	0.06	-0.15	0.04	1.80E-04	0.05			>0.01
		Inhibitor	CACNA1L	rs136805	22	40018212	T	C	C	0.33	-0.22	0.06	3.13E-04	0.02	10.07	0.26			>0.01	0.26			>0.01
	C09AA02: Enalapril	Inhibitor	ACE	rs4292	17	61554341	T	C	C	0.37	-1.08	0.03	1.15E-132	0.54	525.71	0.35	-0.46	0.04	2.97E-23	0.41			>0.01
	C09CA: Losartan	Antagonist	AGTR1	rs4681147	3	148003818	G	A	A	0.14	-0.28	0.08	5.14E-04	0.02	8.38
	C10AA01: Simvastatin	Inhibitor	HMGCR	rs115723717	5	75057537	G	A	A	0.03	-0.43	0.15	3.54E-03	0.01	4.07
	H02AB: Glucocorticoids	Agonist	NR3C1	rs4244032	5	142794725	G	A	G	0.23	0.29	0.05	6.27E-08	0.03	13.81	0.19			>0.01	0.22			>0.01
	H03AA01: Levothyroxine sodium	Agonist	THRB	rs2362120	3	24659326	T	A	A	0.13	0.30	0.05	4.57E-10	0.02	9.14	0.16			>0.01	0.14			>0.01
	M01AE01: Ibuprofen	Inhibitor	PTGS2	rs150607563	1	187166005	C	T	C	0.04	-0.64	0.17	1.64E-04	0.03	12.48	0.03			>0.01	0.03			>0.01
		Inhibitor	PTGS1	rs115535482	9	124708722	A	G	A	0.01	-0.79	0.21	1.32E-04	0.02	7.27					0.002			>0.01
	N02BE01: Paracetamol	Inhibitor	PTGS2	rs150607563	1	187166005	C	T	C	0.04	-0.64	0.17	1.64E-04	0.03	12.48	0.03			>0.01	0.03			>0.01
		Inhibitor	PTGS1	rs115535482	9	124708722	A	G	A	0.01	-0.79	0.21	1.32E-04	0.02	7.27					0.002			>0.01
	N05BA01: Diazepam	Ligand	GABRA2	rs1442060	4	46366067	G	A	A	0.48	0.28	0.05	2.94E-07	0.04	18.59	0.49	0.12	0.06	3.69E-03	0.48			>0.01
	N05BA06: Lorazepam	Ligand	GABRA2	rs1442060	4	46366067	G	A	A	0.48	0.28	0.05	2.94E-07	0.04	18.59	0.49	0.12	0.06	3.69E-03	0.48			>0.01
	N06AB03: Fluoxetine	Inhibitor	SLC6A4	rs11872020	17	28553489	A	G	A	0.35	-0.12	0.04	9.36E-04	0.01	3.06
	R03AA01: Epinephrine	Agonist	ADRB2	rs74942031	5	148312470	G	A	A	0.02	0.93	0.23	6.08E-05	0.03	11.52
	* RSID: snp ID. RA: reference allele. AA: alterantive allele. MA: minor allele. MAF: minor allele frequency. Beta: coefficient for the model. SE: coefficient's standard error. R2: model's r-squared. Hyphen in RSID represents non-significant eQTL found in discovery dataset, therefore, no analysis were done. SNPs not found in validations are represented with blank lines.

## Sheet: Suppl Table S6
	Supplemental Table S6. Genetic instruments, number of identified SNPs and proportion of variance explained for each risk factor
	Phenotype	Units in GWAS	N SNPs	Mean	SD	PropVar (%)	Fstat	Publication
	Body mass index	Kg/m2 in standard deviations	841	26.97	4.65	6	44680.7	Yengo et al 2018
	Smoking initation	-	352	-	-	2.32	28438.3	Liu et al 19
	Drinks per week	inverse normalized average drinks/week	89	7.84	8.31	0.19	2248.2	Liu et al 19
	Overall activity	average accelerometer vector magnitude in standard deviations	3	-	-	0.06	54.69	Doherty et al 18

## Sheet: Suppl Table S7
	Supplemental Table S7. Genetic instruments vs Observatoinal instruments correlations
	Genetic instrument	Phenotype	Dataset	Est	SE	P
	BMI	BMI	BarcUVa	0.473181	0.159743	0.00324253
			Cedar	0.516623	0.151834	0.00075614
		Smoking status	BarcUVa	-0.875881	0.491539	0.0747628
			Cedar	-0.340002	0.394443	0.388699
		Drinking status	BarcUVa	0.100238	0.117901	0.395726
		Moderate drinking	BarcUVa	-0.0214678	0.0725734	0.767578
		Heavy drinking	BarcUVa	0.0592904	0.0764627	0.438695
		METS	BarcUVa	-0.101648	0.167156	0.543533
	Smoking status	BMI	BarcUVa	0.00918947	0.240437	0.969532
			Cedar	0.21008	0.251098	0.403442
		Smoking status	BarcUVa	0.811419	0.704193	0.249211
			Cedar	0.237517	0.631494	0.706829
		Drinking status	BarcUVa	0.00393453	0.174508	0.982023
		Moderate drinking	BarcUVa	-0.10151	0.108369	0.349649
		Heavy drinking	BarcUVa	0.0168125	0.11039	0.87905
		METS	BarcUVa	-0.0246306	0.254915	0.923084
	Drinking status	BMI	BarcUVa	0.735321	0.549186	0.181376
			Cedar	-0.622079	0.719948	0.388229
		Smoking status	BarcUVa	0.345763	1606835	0.829625
			Cedar	-0.649145	1.85854	0.726882
		Drinking status	BarcUVa	1.28163	0.402795	0.0015771
		Moderate drinking	BarcUVa	0.263295	0.250095	0.293273
		Heavy drinking	BarcUVa	0.788551	0.255298	0.00219509
		METS	BarcUVa	-0.492828	0.577195	0.39381
	Overall physical activity	BMI	BarcUVa	-3.28553	2.87177	0.253294
		Smoking status	BarcUVa	-4.15351	8.45019	0.623052
		Drinking status	BarcUVa	-4.32377	2.0826	0.0385161
		Moderate drinking	BarcUVa	-2.08949	1.30124	0.109357
		Heavy drinking	BarcUVa	-2.4588	1.32891	0.0652464
		METS	BarcUVa	-1.06552	2.96164	0.719244
	* Est: coefficients. SE: coefficient standad error. P: coefficient p-value
